# Supplementary material for: Diagnosis of hepatocellular carcinoma using liquid biopsy-based biomarkers: a systematic review and network meta-analysis
Source: Front Oncol. 2025 Jan 28;14:1483521. doi: 10.3389/fonc.2024.1483521 (PMC11810725; doi:10.3389/fonc.2024.1483521)
Supplement: Supplementary file 5 [file Table4.xlsx]

## Sheet: Sheet1
No	Study	Bias Risk 1.Case Selection (Yes/No/Unclear) (1) Whether consecutive or random cases were included.	(2) Whether case-control study design was avoided;	(3) Whether the study avoided unreasonable exclusions.	2.Tests to be evaluated (Yes/No/Unclear) (1) Whether the interpretation of the test results was performed without knowledge of the reference standard results;	(2) If a threshold was set, whether it was pre-determined	3.Reference standard (Yes/No/Unclear) (1) Whether the reference standard can correctly distinguish the target disease state.	(2) Whether the interpretation of the reference standard results was performed blinded.	4.Case Flow and Progress (Yes/No/Unclear) (1) Whether there was a reasonable time interval between the test to be evaluated and the reference standard;	(2) Whether all cases received only one reference standard	(3) Whether all cases received the same reference standard	(4) Whether all cases were included in the study analysis	Clinical Applicability 5. Case Selection (Yes/No/Unclear) The relevance of the included patients and their background in relation to the evaluation question	6.Test to be evaluated (Yes/No/Unclear) The implementation and interpretation of the test to be evaluated in relation to the evaluation question	7.Reference Standard (Yes/No/Unclear) The applicability of the reference standard
1	Chen2015	Yes	Yes	unclear	Yes	unclear	Yes	Yes	unclear	Yes	Yes	Yes	Yes	Yes	Yes
2	Abdelgawad2015	Yes	No	unclear	Yes	unclear	Yes	Yes	Yes	Yes	Yes	Yes	Yes	Yes	Yes
3	Aboelwafa2021	Yes	unclear	unclear	Yes	unclear	Yes	Yes	Yes	Yes	Yes	Yes	Yes	Yes	Yes
4	ALrefai2023	Yes	No	unclear	Yes	unclear	Yes	Yes	unclear	Yes	Yes	Yes	Yes	Yes	Yes
5	Amr2017	Yes	No	unclear	Yes	unclear	Yes	Yes	Yes	Yes	Yes	Yes	Yes	Yes	Yes
6	Boonkaew2023	Yes	unclear	unclear	Yes	unclear	Yes	Yes	unclear	Yes	Yes	Yes	Yes	Yes	Yes
7	Chen2015	Yes	Yes	Yes	Yes	unclear	Yes	Yes	Yes	Yes	Yes	Yes	Yes	Yes	Yes
8	Chen2016	Yes	No	unclear	Yes	unclear	Yes	Yes	unclear	Yes	Yes	Yes	Yes	Yes	Yes
9	Chen2022	Yes	Yes	Yes	Yes	unclear	Yes	Yes	Yes	Yes	Yes	Yes	Yes	Yes	Yes
10	Cimentepe2021	Yes	unclear	unclear	Yes	unclear	Yes	Yes	unclear	Yes	Yes	Yes	Yes	Yes	Yes
11	Dhayat2015	Yes	No	unclear	Yes	unclear	Yes	Yes	Yes	Yes	Yes	Yes	Yes	Yes	Yes
12	EI-Hamouly2019	Yes	Yes	Yes	Yes	unclear	Yes	Yes	Yes	Yes	Yes	Yes	Yes	Yes	Yes
13	EIhendawy2020	Yes	Yes	Yes	Yes	unclear	Yes	Yes	Yes	Yes	Yes	Yes	Yes	Yes	Yes
14	Eldosoky2023	Yes	unclear	unclear	Yes	unclear	Yes	Yes	Yes	Yes	Yes	Yes	Yes	Yes	Yes
15	Elfert2022	Yes	No	unclear	Yes	unclear	Yes	Yes	unclear	Yes	Yes	Yes	Yes	Yes	Yes
16	El-Garem2014	Yes	No	unclear	Yes	unclear	Yes	Yes	unclear	Yes	Yes	Yes	Yes	Yes	Yes
17	Farag2018	Yes	No	Yes	Yes	unclear	Yes	Yes	Yes	Yes	Yes	Yes	Yes	Yes	Yes
18	Farag2018	Yes	No	unclear	Yes	unclear	Yes	Yes	Yes	Yes	Yes	Yes	Yes	Yes	Yes
19	Fouda2020	Yes	No	unclear	Yes	unclear	Yes	Yes	Yes	Yes	Yes	Yes	Yes	Yes	Yes
20	Gao2018	Yes	Yes	Yes	Yes	unclear	Yes	Yes	Yes	Yes	Yes	Yes	Yes	Yes	Yes
21	Gharib2022	Yes	Yes	Yes	Yes	unclear	Yes	Yes	unclear	Yes	Yes	Yes	Yes	Yes	Yes
22	Ghosh2020	Yes	Yes	Yes	Yes	unclear	Yes	Yes	unclear	Yes	Yes	Yes	Yes	Yes	Yes
23	Gibriela2022	Yes	unclear	unclear	Yes	unclear	Yes	Yes	unclear	Yes	Yes	Yes	Yes	Yes	Yes
24	Guo2021	No	No	unclear	Yes	unclear	Yes	Yes	unclear	Yes	Yes	Yes	Yes	Yes	Yes
25	Gwad2018	No	unclear	Yes	Yes	unclear	Yes	Yes	unclear	Yes	Yes	Yes	Yes	Yes	Yes
26	Habib2019	Yes	No	unclear	Yes	unclear	Yes	Yes	Yes	Yes	Yes	Yes	Yes	Yes	Yes
27	Han2018	Yes	Yes	Yes	Yes	unclear	Yes	Yes	Yes	Yes	Yes	Yes	Yes	Yes	Yes
28	Han2022	No	No	Yes	Yes	unclear	Yes	Yes	unclear	Yes	Yes	Yes	Yes	Yes	Yes
29	Huang2011	Yes	No	unclear	Yes	unclear	Yes	Yes	Yes	Yes	Yes	Yes	Yes	Yes	Yes
30	Huang2020	Yes	No	unclear	Yes	unclear	Yes	Yes	unclear	Yes	Yes	Yes	Yes	Yes	Yes
31	Hung2015	Yes	No	Yes	Yes	unclear	Yes	Yes	Yes	Yes	Yes	Yes	Yes	Yes	Yes
32	Hussein2022	Yes	No	unclear	Yes	unclear	Yes	Yes	unclear	Yes	Yes	Yes	Yes	Yes	Yes
33	Li2012	Yes	No	unclear	Yes	unclear	Yes	Yes	Yes	Yes	Yes	Yes	Yes	Yes	Yes
34	Li2014	Yes	unclear	unclear	Yes	unclear	Yes	Yes	Yes	Yes	Yes	Yes	Yes	Yes	Yes
35	Li2019	Yes	No	unclear	Yes	unclear	Yes	Yes	Yes	Yes	Yes	Yes	Yes	Yes	Yes
36	Li2019	unclear	unclear	unclear	unclear	unclear	Yes	Yes	unclear	Yes	Yes	Yes	Yes	Yes	Yes
37	Li2021	Yes	No	unclear	Yes	unclear	Yes	Yes	unclear	Yes	Yes	Yes	Yes	Yes	Yes
38	Lin2015	Yes	Yes	Yes	Yes	unclear	Yes	Yes	Yes	Yes	Yes	Yes	Yes	Yes	Yes
39	Lou2022	Yes	unclear	unclear	Yes	unclear	Yes	Yes	unclear	Yes	Yes	Yes	Yes	Yes	Yes
40	Luo2018	Yes	No	unclear	Yes	unclear	Yes	Yes	unclear	Yes	Yes	Yes	Yes	Yes	Yes
41	Lyu2021	Yes	unclear	unclear	Yes	unclear	Yes	Yes	Yes	Yes	Yes	Yes	Yes	Yes	Yes
42	Matboli2018	Yes	unclear	unclear	Yes	unclear	Yes	Yes	unclear	Yes	Yes	Yes	Yes	Yes	Yes
43	Miura2005	Yes	No	unclear	Yes	unclear	Yes	Yes	unclear	Yes	Yes	Yes	Yes	Yes	Yes
44	Miura2010	Yes	Yes	Yes	unclear	unclear	Yes	Yes	unclear	Yes	Yes	Yes	Yes	Yes	Yes
45	Moshiri2018	Yes	Yes	Yes	Yes	unclear	Yes	Yes	unclear	Yes	Yes	Yes	Yes	Yes	Yes
46	Nasser2019	Yes	Yes	Yes	Yes	unclear	Yes	Yes	Yes	Yes	Yes	Yes	Yes	Yes	Yes
47	Nguyen2022	Yes	Yes	Yes	Yes	unclear	Yes	Yes	Yes	Yes	Yes	unclear	Yes	Yes	Yes
48	Nomair2020	Yes	Yes	Yes	Yes	unclear	Yes	Yes	unclear	Yes	Yes	Yes	Yes	Yes	Yes
49	Piciocchi2013	Yes	Yes	Yes	Yes	unclear	Yes	Yes	Yes	Yes	Yes	Yes	Yes	Yes	Yes
50	Qiao2019	Yes	unclear	Yes	Yes	unclear	Yes	Yes	unclear	Yes	Yes	Yes	Yes	Yes	Yes
51	Quoc2018	Yes	No	unclear	unclear	unclear	Yes	Yes	unclear	Yes	Yes	Yes	Yes	Yes	Yes
52	Rashad2017	Yes	No	Yes	Yes	unclear	Yes	Yes	Yes	Yes	Yes	Yes	Yes	Yes	Yes
53	Shaheen2018	Yes	No	unclear	Yes	unclear	Yes	Yes	unclear	Yes	Yes	Yes	Yes	Yes	Yes
54	Shehab-Eldeen2019	Yes	Yes	Yes	Yes	unclear	Yes	Yes	Yes	Yes	Yes	Yes	Yes	Yes	Yes
55	Shehab-Eldeen2023	Yes	No	unclear	Yes	unclear	Yes	Yes	unclear	Yes	Yes	Yes	Yes	Yes	Yes
56	Shen2017	Yes	No	unclear	Yes	unclear	Yes	Yes	unclear	Yes	Yes	Yes	Yes	Yes	Yes
57	Song2020	Yes	No	unclear	Yes	unclear	Yes	Yes	unclear	Yes	Yes	Yes	Yes	Yes	Yes
58	Sun2019	Yes	No	unclear	Yes	unclear	Yes	Yes	Yes	Yes	Yes	Yes	Yes	Yes	Yes
59	Tomimaru2011	Yes	No	unclear	Yes	unclear	Yes	Yes	Yes	Yes	Yes	Yes	Yes	Yes	Yes
60	Wahb2021	Yes	No	unclear	Yes	unclear	Yes	Yes	Yes	Yes	Yes	Yes	Yes	Yes	Yes
61	Wang2018	Yes	unclear	unclear	Yes	unclear	Yes	Yes	Yes	Yes	Yes	Yes	Yes	Yes	Yes
62	Wang2018	Yes	unclear	unclear	Yes	unclear	Yes	Yes	unclear	Yes	Yes	Yes	Yes	Yes	Yes
63	Wang2021	Yes	Yes	unclear	Yes	unclear	Yes	Yes	unclear	Yes	Yes	Yes	Yes	Yes	Yes
64	Wang2023	Yes	Yes	Yes	Yes	unclear	Yes	Yes	unclear	Yes	Yes	Yes	Yes	Yes	Yes
65	Wei2022	Yes	No	unclear	Yes	unclear	Yes	Yes	unclear	Yes	Yes	Yes	Yes	Yes	Yes
66	Xie2014	Yes	Yes	unclear	Yes	unclear	Yes	Yes	unclear	Yes	Yes	Yes	Yes	Yes	Yes
67	Xu2017	No	unclear	unclear	Yes	unclear	Yes	Yes	Yes	Yes	Yes	Yes	Yes	Yes	Yes
68	Xu2018	Yes	Yes	Yes	Yes	unclear	Yes	Yes	unclear	Yes	Yes	Yes	Yes	Yes	Yes
69	Xu2018	No	unclear	unclear	Yes	unclear	Yes	Yes	Yes	Yes	Yes	Yes	Yes	Yes	Yes
70	Yang2015	Yes	No	unclear	Yes	unclear	Yes	Yes	Yes	Yes	Yes	Yes	Yes	Yes	Yes
71	Yang2017	Yes	unclear	unclear	Yes	unclear	Yes	Yes	Yes	Yes	Yes	Yes	Yes	Yes	Yes
72	Yang2022	Yes	Yes	Yes	Yes	unclear	Yes	Yes	unclear	Yes	Yes	Yes	Yes	Yes	Yes
73	Yosry2022	Yes	Yes	Yes	Yes	unclear	Yes	Yes	unclear	Yes	Yes	Yes	Yes	Yes	Yes
74	Youssef2022	Yes	Yes	unclear	Yes	unclear	Yes	Yes	unclear	Yes	Yes	Yes	Yes	Yes	Yes
75	Yousuf2022	Yes	Yes	Yes	Yes	unclear	Yes	Yes	Yes	Yes	Yes	Yes	Yes	Yes	Yes
76	Yu2015	Yes	unclear	unclear	Yes	unclear	Yes	Yes	unclear	Yes	Yes	Yes	Yes	Yes	Yes
77	Zhang2014	Yes	No	unclear	unclear	unclear	Yes	Yes	unclear	Yes	Yes	Yes	Yes	Yes	Yes
78	Zhao2018	Yes	Yes	unclear	Yes	unclear	Yes	Yes	Yes	Yes	Yes	Yes	Yes	Yes	Yes
79	Zhao2021	Yes	No	Yes	Yes	unclear	Yes	Yes	unclear	Yes	Yes	Yes	Yes	Yes	Yes
80	Zhuang2015	Yes	No	Yes	Yes	unclear	Yes	Yes	Yes	Yes	Yes	Yes	Yes	Yes	Yes
81	Zuo2014	Yes	unclear	unclear	Yes	unclear	Yes	Yes	unclear	Yes	Yes	Yes	Yes	Yes	Yes
82	Zuo2015	Yes	unclear	unclear	unclear	unclear	Yes	Yes	Yes	Yes	Yes	Yes	Yes	Yes	Yes

## Sheet: Sheet2
No	Study	Bias Risk Case Selection (Yes/No/Unclear) (1) Whether consecutive or random cases were included.	(2) Whether case-control study design was avoided;	(3) Whether the study avoided unreasonable exclusions.	Tests to be evaluated (Yes/No/Unclear) (1) Whether the interpretation of the test results was performed without knowledge of the reference standard results;	(2) If a threshold was set, whether it was pre-determined	3.Reference standard (Yes/No/Unclear) (1) Whether the reference standard can correctly distinguish the target disease state.	(2) Whether the interpretation of the reference standard results was performed blinded.	4.Case Flow and Progress (Yes/No/Unclear) (1) Whether there was a reasonable time interval between the test to be evaluated and the reference standard;	(2) Whether all cases received only one reference standard	(3) Whether all cases received the same reference standard	(4) Whether all cases were included in the study analysis	Clinical Applicability 5. Case Selection (Yes/No/Unclear) The relevance of the included patients and their background in relation to the evaluation question	Test to be evaluated (Yes/No/Unclear) The implementation and interpretation of the test to be evaluated in relation to the evaluation question	Reference Standard (Yes/No/Unclear) The applicability of the reference standard	备注
